# Supplementary material for: Unusual Metabolism and Hypervariation in the Genome of a Gracilibacterium (BD1-5) from an Oil-Degrading Community
Source: mBio. 2019 Nov 12;10(6):e02128-19. doi: 10.1128/mBio.02128-19 (PMC6851277; doi:10.1128/mBio.02128-19)
Supplement: DATA SET S1 [file mBio.02128-19-sd001.txt]

(((((((((AR2-0.1_scaffold_135_Alum_Rock:0.02025411139344638484,(JX222790.1.1311_Bacteria_Gracilibacteria_uncultured_bacterium:0.01695393039526871953,FQ658893.1.1305_Bacteria_Gracilibacteria_uncultured_soil_bacterium:0.01266804891962345844)65:0.00786318009929484925)100:0.07807411891348355060,((ASM324283v1_Candidatus_Gracilibacteria_bacterium_isolate_COT364_GN02_DTSP2_0286:0.02510303973955144846,(ASM276121v1_Candidatus_Gracilibacteria_bacterium_HOT-871:0.02923706909298511708,ASM326032v1_Candidatus_Gracilibacteria_bacterium_GN02-872:0.03882307749646721901)63:0.00974833463169559947)100:0.06805839496633149521,(((((gi_387155476_clone_A021R_Rimicaris_exoculata_gut_epibiont_Mid-Atlantic_Ridge_hydrothermal_vent:0.00458566096730467394,(FN562878.1.1304_Bacteria_Gracilibacteria_uncultured_bacterium:0.00916773784781927704,AM268746.1.1387_Bacteria_Gracilibacteria_uncultured_prokaryote:0.00979319145490501440)58:0.00180708139215141777)79:0.00744294404921412491,(((ASM40472v1_Candidatus_Gracilibacteria_bacterium_JGI_0000069-P22:0.03445030870267054568,gi_666696473_clone_contig-5-10_gill_epibionts_hydrothermal_vent_gastropod_Cyathermia_naticoides:0.01331986622240725719)55:0.01116881428456431222,gi_880804156_clone_Basalt_2E_fresh_basalt_diffuse-flow_deep-sea_vents:0.01699701026124269751)46:0.00767335231769862396,DQ228555.1.1420_Bacteria_Gracilibacteria_uncultured_bacterium:0.01630456130465969197)63:0.00819062105539839110)100:0.03324382301754374297,(AB476195.1.1395_Bacteria_Gracilibacteria_uncultured_bacterium:0.03274381975415878443,gi_219842025_clone_HAT5_954_epibiotic_on_Galatheid_Crab_Shinkaia_crosnieri:0.02035372083821140529)99:0.02904963365771143918)72:0.01838011268990607724,(JX521775.1.1447_Bacteria_Gracilibacteria_uncultured_bacterium:0.08026317760830256609,(CG13_contig_123_11522_CrystalGeyser:0.02005497229343550930,((AB476267.1.1398_Bacteria_Gracilibacteria_uncultured_bacterium:0.00950139201422554001,FJ791888.1.1321_Bacteria_Gracilibacteria_uncultured_bacterium:0.00882110276366665676)100:0.01523745714325688144,JN662058.1.1333_Bacteria_Gracilibacteria_uncultured_Epsilonproteobacteria_bacterium:0.00835844532725540240)100:0.02383053099510507034)100:0.02714481489099313666)34:0.01034967197464505169)16:0.00852976103085809068,((((AF419684.1.1436_Bacteria_Gracilibacteria_uncultured_bacterium:0.07018543040699867785,gi_909638153_clone_HL-WM_bac82_shallow-sea_hydrothermal_vent:0.04285764347931135532)82:0.02807069095973702480,(((gi_717490525_clone_PC08-66-81_terrestrial_subsurface_lithoautotrophic_ecosystem:0.02473461215344665079,(gi_222428144_clone_VS_CL-396_Vailulu_Seamount:0.00949148958467195721,(gi_315440863__clone_AMSMV-0-B91_deep-sea_mud_volcano:0.00000100000050002909,gi_530722779_clone_AMSGC_2_B46_eastern_Mediterranean_Sea_mud_volcano:0.00089025912271569331)100:0.01297133562133667706)97:0.00993828135154298242)83:0.01427337263914993035,((((CG_0.2_scaffold_20123_16S_1_CrystalGeyser:0.00752971971967937408,gi_86438703_clone_c5LKS5_profundal_sediment_Lake_Kinneret:0.00533868787039613359)96:0.01272990700296039966,((gi_222428024_clone_VS_CL-276_Vailulu_Seamount:0.00000100000050002909,((((gi_14091433_VC1.2-cl02_deep-sea_hydrothermal_vent:0.00532608453203495692,AF367483.1.1332_Bacteria_Gracilibacteria_uncultured_Epsilonproteobacteria_bacterium:0.00797974244647383681)30:0.00000100000050002909,AF367487.1.1331_Bacteria_Gracilibacteria_uncultured_Epsilonproteobacteria_bacterium:0.00984419585014493191)30:0.00000100000050002909,(gi_94384101_clone_PICO_pp37_Rainbow_deep_sea_hydrothermal_vent_field:0.00701761780669937687,(gi_225675045_Lost_City_clone_SGXT632_Hydrothermal_Vent_Field:0.00353584961319206329,(FJ791828.1.1329_Bacteria_Gracilibacteria_uncultured_bacterium:0.00536134780073063092,FJ791879.1.1321_Bacteria_Gracilibacteria_uncultured_bacterium:0.00626528643078785516)83:0.00082461815530682128)98:0.00458956973981852149)44:0.00085155840460736083)95:0.02372283793482549488,(gi_172050902_clone_CPB_30_Hydrothermal_Microbial_Mat_Mariana:0.00491631076200000575,gi_222427806_clone_VS_CL-59_Vailulu_Seamount:0.00163239226180247757)72:0.00123322794445280431)59:0.00202595008949337137)62:0.00344037533827896589,gi_207707729_clone_Ika_46_low-temperature_hydrothermal_vents_Loihi_Seamount:0.00554464309587356964)76:0.00522702163885901700)65:0.00813061885404046600,gi_846938018_clone_P6-7_East_China_Sea:0.01743236219811285237)43:0.00883650191538263609,((gi_162414855_clone_Nit2A0620_8_Nitinat_Lake_near-shore_anoxic_basin:0.00847733551816440625,AB232534.1.1306_Bacteria_Gracilibacteria_uncultured_bacterium:0.01460094075871810199)100:0.02590608546607125334,gi_374279159_clone_3M34_002_deep-sea_vents:0.00624630802738698580)29:0.00582820948754941229)51:0.00558787200074916963)39:0.00817610367593886445,(gi_348549569_clone_eff97_wastewater_treatment_system:0.05189002669720282901,((gi_149790193_clone_RT07B_BI_137_Endolithic_communities_acidic_Rio_Tinto_basin:0.01196260396295055137,(gi_385844438_clone_OA5-30d-098_Ocean_acidification_experiment:0.02482681887172441884,GT235593.1.1328_Bacteria_Gracilibacteria_uncultured_marine_bacterium:0.01159547036292623429)80:0.00343801670580108198)98:0.01567022004095294102,gi_453072624_clone_AJ-U-CD-1_intestine_Apostichopus_japonicus:0.04606932830492535547)71:0.01088919035693118771)12:0.00337910570130483482)18:0.00694649306952125570)12:0.00990505963185001233,((EF371488.1.1450_Bacteria_Gracilibacteria_uncultured_bacterium:0.05118740493053293428,gi_310814293_clone_BS088_Black_Sea_suboxic_zone:0.02130788564579690070)100:0.03451601548051601992,(gi_367058778_clone_ESET_213F05_hydrothermal_plumes_East_Pacific_Rise:0.02733166973864860697,(((JF320756.1.1398_Bacteria_Gracilibacteria_uncultured_bacterium:0.00391760173636256787,(gi_326537445_clone_UNH_22_Pacific_Ocean:0.00162836558146286733,JF320759.1.1397_Bacteria_Gracilibacteria_uncultured_bacterium:0.00162930755861096302)88:0.00081478010292050380)96:0.00097175241473399616,gi_374279012_clone_3M33_075_deep-sea_vents:0.00000100000050002909)88:0.00140381925810345760,gi_374279225_clone_3M34_092_deep-sea_vents:0.00427097292590755857)96:0.01120704375314366882)97:0.02628992344918363797)47:0.01593722143494027271)12:0.01179035200287808192,BD02T64_scaffold_38_16S_1_BD02T64_GN02_28_7.1:0.03298621270404571842)14:0.00911724122443697237)42:0.01595180493646933609)69:0.01564475435029844333)62:0.01188268911053302901,((DQ988296.1.1248_Bacteria_Gracilibacteria_uncultured_bacterium:0.03050025033450848300,AF445743.1.1435_Bacteria_Gracilibacteria_uncultured_Epsilonproteobacteria_bacterium:0.03856091547265012159)93:0.01989861263577447428,(CG_contig_123_11962_CrystalGeyser:0.00736229901684397250,JX105672.1.1343_Bacteria_Gracilibacteria_uncultured_bacterium:0.01390944315519804415)100:0.01946012360540720632)100:0.04208829606916784233)100:0.04494618411765990279,((JX223638.1.1439_Bacteria_Gracilibacteria_uncultured_bacterium:0.01965268832078674241,JX223683.1.1440_Bacteria_Gracilibacteria_uncultured_bacterium:0.01802341762595364993)100:0.06239004525902078213,((ASM348865v1_Candidatus_Gracilibacteria_bacterium_isolate_UBA9566:0.00821017865778842469,(ASM278534v1_Candidatus_Gracilibacteria_bacterium_CG_4_10_14_0_8_um_filter_38_28:0.00499235714186652656,cgr2D_scaffold_8612_CrystalGeyser:0.00000100000050002909)100:0.01000711782066164741)100:0.07427088643746067309,(JQ624290.1.1498_Bacteria_Gracilibacteria_uncultured_bacterium:0.09847510431004770359,ASM326034v1_Candidatus_Gracilibacteria_bacterium_GN02-873:0.11146662819368259589)84:0.03152597825674179066)99:0.05308282293006894026)96:0.03764168844604380559)100:0.14672200336710100599,ASM278326v1_Candidatus_Gracilibacteria_bacterium_CG17_big_fil_post_rev_8_21_14_2_50_48_13:0.16150597125083643313)49:0.03091301591559504972,Bacteria_CPR_Peregrinibacteria_PER_GWB1_PER_54_5:0.20565900101257778010)5:0.01543864695004753401,(Bacteria_CPPeregrinibacteria_ALUMROCK_MS4_Peregrinibacteria_34_52:0.24374311974024029381,(Bacteria_CPR_Peregrinibacteria_PER_GWA2_PER_47_7:0.16444851651975522788,(Bacteria_CPR_Peregrinibacteria_PER_PER_GWC2_39_14:0.19691743948718862245,((Bacteria_CPPeregrinibacteria_BJP_IG2102_PER_44_74_final:0.12573638862330857591,(Bacteria_CPR_Peregrinibacteria_PER_PER_GWF2_33_10:0.15141340293773064563,Bacteria_CPR_Peregrinibacteria_PER_GWA2_PER_33_10:0.11436392493133028248)16:0.01675352450080471595)19:0.01706929111643553862,(Bacteria_CPR_Peregrinibacteria_PER_PER_GWF2_43_17:0.13529690976080013809,(Bacteria_CPR_Peregrinibacteria_PER_PER_GWF2_39_17:0.06154194528746936843,Bacteria_CPR_Peregrinibacteria_PER_GWA2_PER_44_7:0.04531682116395113064)100:0.06443895613745981299)67:0.02411714290336328809)47:0.02043551205444874355)64:0.02457242315799383278)59:0.01645941686317589289)6:0.01555677635906644631)96:0.06799310369177669067,((Bacteria_CPR_Berkelbacteria_ACD58_GWA2_Berkelbacteria_38_9:0.24681160466569077028,Bacteria_CPR_Berkelbacteria_ACD58gwc2_scaffold_284416:0.20598096152255704339)52:0.04862018159601896872,((((((((Bacteria_CPR_Microgenomates_OP11__WoesebacteriaGWA1_OP11_40_45_partial:0.09833648989501833637,(Bacteria_CPR_Microgenomates_OP11__WoesebacteriaGWA1_OP11_33_30:0.04191442829489381433,((Bacteria_CPR_Microgenomates_OP11__WoesebacteriaGWF1_OP11_31_35_complete:0.00000100000050002909,Bacteria_CPR_Microgenomates_OP11__WoesebacteriaGWC2_OP11_31_9:0.00000100000050002909)100:0.00000100000050002909,Bacteria_CPR_Microgenomates_OP11__WoesebacteriaGWF1_OP11_30_23:0.01382398747451896170)100:0.05654014952450939213)100:0.09626006476560663994)74:0.02382769571038766479,(Bacteria_CPR_Microgenomates_OP11__WoesebacteriaGWB1_OP11_41_10:0.11905892225954906039,(Bacteria_CPR_Microgenomates_OP11__WoesebacteriaGWC2_OP11_40_30:0.05849300128490842604,(Bacteria_CPR_Microgenomates_OP11__WoesebacteriaGWA2_OP11_40_7:0.04458401341688993103,(Bacteria_CPR_Microgenomates_OP11__WoesebacteriaGWA1_OP11_41_13b:0.07256522121411537740,Bacteria_CPR_Microgenomates_OP11__WoesebacteriaGWB1_OP11_44_11:0.05871404283647389116)41:0.01587413005596165216)61:0.03259878632745014798)100:0.07532903831952522666)94:0.05889424474217800493)85:0.03130099070323240362,((Bacteria_CPR_Microgenomates_OP11__WoesebacteriaGWB1_OP11_38_8:0.09348056912661951989,(Bacteria_CPR_Microgenomates_OP11__WoesebacteriaGWB1_OP11_38_8b:0.14294257156895834315,(Bacteria_CPR_Microgenomates_OP11__WoesebacteriaGWA1_OP11_39_21_plus:0.06474432312655538369,Bacteria_CPR_Microgenomates_OP11__WoesebacteriaGWA1_OP11_39_12_plus:0.07650373821939469854)100:0.06395911406082514794)47:0.02029377726851139957)45:0.02119727581399331179,(Bacteria_CPR_Microgenomates_OP11__WoesebacteriaGWA1_OP11_39_21:0.03669203509194066820,Bacteria_CPR_Microgenomates_OP11__WoesebacteriaGWC1_OP11_38_13:0.06285058765233998701)100:0.07778022769169821993)45:0.01273702968329113415)61:0.03366446692361955290,Bacteria_CPR_Microgenomates_OP11__WoesebacteriaGWB1_OP11_43_14:0.21853979293363312575)100:0.10228545841785983972,(((Bacteria_CPR_Microgenomates_OP11__CollierbacteriaMicrogenomates_bacterium_SCGC_AAA011:0.09856065673109938585,(Bacteria_CPR_Microgenomates_OP11__CollierbacteriaGWF2_OP11_44_15:0.05487842913642088094,(Bacteria_CPR_Microgenomates_OP11__CollierbacteriaGWD2_OP11_45_10:0.04270939555056028208,Bacteria_CPR_Microgenomates_OP11__CollierbacteriaGWE2_OP11_42_48:0.05060148938016963832)98:0.02481110661227259664)100:0.06358106047708213249)100:0.09253888317310202116,(((Bacteria_CPR_Microgenomates_OP11_GWF2_OP11_45_18:0.10291698779052585455,Bacteria_CPR_Microgenomates_OP11_GWA1_OP11_46_15:0.06846416968564837668)100:0.06701285587837382818,(Bacteria_CPR_Microgenomates_OP11__PacebacteriaGWB1_OP11_rel_47_8:0.13829983052272742938,(Bacteria_CPR_Microgenomates_OP11__PacebacteriaOP11_3_complete:0.00000100000050002909,Bacteria_CPR_Microgenomates_OP11__PacebacteriaGWF2_OP11_38_9:0.00000100000050002909)100:0.12028864770703440179)100:0.07866754397545981659)99:0.08341505803958179643,(Bacteria_CPR_Microgenomates_OP11_GWE1_OP11_ACD40_27_47_12:0.15181842987334553952,(Bacteria_CPR_Microgenomates_OP11__BeckwithbacteriaGWA2_OP11_43_10:0.09440089498601275664,(Bacteria_CPR_Microgenomates_OP11__BeckwithbacteriaGWC1_OP11_49_16_complete:0.00000100000050002909,Bacteria_CPR_Microgenomates_OP11__BeckwithbacteriaGWB1_OP11_47_15:0.00000100000050002909)100:0.10428033252369438288)100:0.09619215608890914482)71:0.03356758348662849251)42:0.01473889099584836659)100:0.08404729812637259934,(Bacteria_CPR_Microgenomates_OP11__ShapirobacteriaGWE2_OP11_38_30:0.08719746625318099131,Bacteria_CPR_Microgenomates_OP11__ShapirobacteriaGWF1_OP11_38_23:0.08711507235954746298)100:0.33311887378031035389)23:0.02865613459492611856)33:0.02456182595147712866,((Bacteria_CPR_Microgenomates_OP11_GWB1_OP11_44_8:0.19506547382476083219,(Bacteria_CPR_Microgenomates_OP11__AmesbacteriaGWA2_OP11_42_12:0.11120327985061381759,(Bacteria_CPR_Microgenomates_OP11__AmesbacteriaGWB1_OP11_48_13:0.09058249898350012597,((Bacteria_CPR_Microgenomates_OP11__AmesbacteriaGWC2_OP11_45_19:0.12307259341292801913,Bacteria_CPR_Microgenomates_OP11__AmesbacteriaMicrogenomates_bacterium_SCGC_AAA011:0.08720901747503702339)74:0.05274702159095592119,(Bacteria_CPR_Microgenomates_OP11__AmesbacteriaGWA1_OP11_44_24:0.07907376874494310981,Bacteria_CPR_Microgenomates_OP11__AmesbacteriaGWC1_OP11_48_10:0.06631304367204407524)81:0.02213247040777202926)58:0.02451492421585866471)49:0.01950177873553063032)100:0.09183999898609500334)33:0.02658811327378473449,(((Bacteria_CPR_Microgenomates_OP11__CurtissbacteriaMicrogenomates_bacterium_SCGC_AAA011:0.05859323794232183802,Bacteria_CPR_Microgenomates_OP11__CurtissbacteriaGWA1_OP11_40_16_partial:0.03618086354212744077)99:0.06163835310365320397,(Bacteria_CPR_Microgenomates_OP11__CurtissbacteriaGWB1_OP11_40_28:0.04637018766624086130,Bacteria_CPR_Microgenomates_OP11__CurtissbacteriaGWA2_OP11_41_24:0.02284950312476923678)45:0.02761085301648183790)100:0.22357243155341455232,(((((Bacteria_CPR_Microgenomates_OP11__RoizmanbacteriaGWA2_OP11_35_19:0.12795989948212185827,Bacteria_CPR_Microgenomates_OP11__RoizmanbacteriaGWC1_OP11_37_12:0.07445192796360626530)25:0.01492919198387271038,Bacteria_CPR_Microgenomates_OP11__RoizmanbacteriaMicrogenomates_bacterium_SCGC_AAA011:0.09827722063845420464)44:0.03488873906478141135,Bacteria_CPR_Microgenomates_OP11__RoizmanbacteriaGWA2_OP11_nov_36_23:0.07213070532987879424)100:0.30432451404045063326,((((Bacteria_CPR_Microgenomates_OP11__DaviesbacteriaGWA1_OP11_38_7:0.11394639471146658649,Bacteria_CPR_Microgenomates_OP11__DaviesbacteriaGWB1_OP11_36_5:0.09858360373283887867)72:0.04229277880889483615,(Bacteria_CPR_Microgenomates_OP11__DaviesbacteriaGWA1_OP11_41_61:0.06372810901821590601,Bacteria_CPR_Microgenomates_OP11__DaviesbacteriaGWA2_OP11_42_7:0.13138604007708426513)87:0.03087115057817751973)78:0.03453978744738274431,Bacteria_CPR_Microgenomates_OP11__DaviesbacteriaGWA2_OP11_ACD38:0.11174754976683895502)100:0.10348369032246994281,(Bacteria_CPR_Microgenomates_OP11__LevybacteriaGWB1_OP11_39_7:0.15945747156100756325,(Bacteria_CPR_Microgenomates_OP11__LevybacteriaMicrogenomates_bacterium_SCGC_AAA011:0.09992163213921650966,((Bacteria_CPR_Microgenomates_OP11__LevybacteriaGWC2_OP11_37_7:0.00275480727473588352,Bacteria_CPR_Microgenomates_OP11__LevybacteriaGWA1_OP11_37_16:0.00000100000050002909)100:0.11671711912649440634,(Bacteria_CPR_Microgenomates_OP11__LevybacteriaGWA2_OP11_nov_40_8:0.06828911618120356297,(Bacteria_CPR_Microgenomates_OP11__LevybacteriaGWC1_OP11_40_19:0.05140264004883354776,Bacteria_CPR_Microgenomates_OP11__LevybacteriaGWA1_OP11_39_32_plus:0.07431555175195135587)70:0.03009568730191128014)88:0.03543511423954198020)60:0.02589402124425874488)99:0.06222439063013088245)93:0.02944117411209626681)30:0.01623049817762898042)6:0.01485850973902552545,(Bacteria_CPR_Microgenomates_OP11__GottesmanbacteriaGWC2_OP11_39_8_plus:0.15217726507282525183,(Bacteria_CPR_Microgenomates_OP11__GottesmanbacteriaGWA2_OP11_47_9:0.19223519014627918344,(Bacteria_CPR_Microgenomates_OP11__GottesmanbacteriaGWA1_OP11_34_13:0.06334604956849980428,(Bacteria_CPR_Microgenomates_OP11__GottesmanbacteriaGWA1_OP11_43_11:0.10034482967628849392,Bacteria_CPR_Microgenomates_OP11__GottesmanbacteriaGWA1_OP11_42_26:0.05764639954077524497)85:0.03112667846884234132)100:0.09909342925051642381)94:0.04441189133309971643)100:0.10017256078615791037)16:0.02379386118660152885)29:0.03499553064793223256)24:0.02722660239774500265)100:0.13717734027712211176,(((Bacteria_CPR_Parcubacteria_OD1_GWA2_OD1_rel_38_13:0.24876195558739686020,(((Bacteria_CPR_Parcubacteria_OD1__Moranbacteria_OD1i_GWE1_OD1i_ACD11_lin_49_15:0.01448240594850705443,Bacteria_CPR_Parcubacteria_OD1__Moranbacteria_OD1i_GWC2_OD1i_45_10:0.04107059275135726412)100:0.06700036131905585945,Bacteria_CPR_Parcubacteria_OD1__Moranbacteria_OD1i_GWE1_OD1i_37_24:0.05721911251685150857)100:0.06680803613890676229,Bacteria_CPR_Parcubacteria_OD1__Moranbacteria_OD1i_GWC1_OD1i_45_18:0.13592738341113511091)100:0.08511838635422359911)40:0.01677085606493228936,(((Bacteria_CPR_Parcubacteria_OD1L1_Parcubacteria_bacterium_SCGC_AAA255:0.17029174327670387745,Bacteria_CPR_Parcubacteria_OD1L1_GWC1_OD1_48_11:0.15924280651944355824)97:0.07226357844941545816,Bacteria_CPR_Parcubacteria_OD1L1_GWC2_OD1_32_10:0.19419402041613992305)99:0.08236369211319942429,(((Bacteria_CPR_Parcubacteria_OD1L1_GWA2_OD1_rel_39_18:0.18679671099903738529,Bacteria_CPR_Parcubacteria_OD1L1_GWD1_OD1_38_16:0.16977830926776987797)79:0.05489754585609177284,(((Bacteria_CPR_Parcubacteria_OD1L1_GWF2_OD1_38_8:0.25927998451196687668,Bacteria_CPR_Parcubacteria_OD1L1_GWC1_OD1_43_12:0.16937802898474318969)77:0.05106787695568536928,((Bacteria_CPR_Parcubacteria_OD1L1__AzambacteriaGWB1_OD1_46_27:0.17420761382020047425,((Bacteria_CPR_Parcubacteria_OD1L1_Parcubacteria_bacterium_SCGC_AAA010:0.17175978240466902025,(Bacteria_CPR_Parcubacteria_OD1L1_GWA2_OD1_47_10:0.06532558896858912945,Bacteria_CPR_Parcubacteria_OD1L1_GWA2_OD1_rel_42_14:0.03923015317765740639)100:0.19389942429651416123)62:0.03489334492926791237,(((Bacteria_CPR_Parcubacteria_OD1L1_GWC2_OD1_40_31:0.14751505994530475507,(((Bacteria_CPR_Parcubacteria_OD1L1_GWC1_OD1_51_35:0.00000100000050002909,Bacteria_CPR_Parcubacteria_OD1L1_GWF2_OD1_52_12:0.00000100000050002909)100:0.16023795853397349020,(((Bacteria_CPR_Parcubacteria_OD1L1__CampbellbacteriaGWC2_OD1_34_28_complete:0.00000100000050002909,Bacteria_CPR_Parcubacteria_OD1L1__CampbellbacteriaGWC2_OD1_35_28:0.00000100000050002909)100:0.14385147397326888963,((Bacteria_CPR_Parcubacteria_OD1L1__AdlerbacteriaGWA2_OD1_54_12_contig:0.18596138919927968081,(Bacteria_CPR_Parcubacteria_OD1L1__KaiserbacteriaGWA2_OD1_52_12:0.09297001313316252680,Bacteria_CPR_Parcubacteria_OD1L1__KaiserbacteriaGWA2_OD1_49_19_partial:0.03761516774813848663)99:0.05969768778390580760)75:0.05770040807026620422,(Bacteria_CPR_Parcubacteria_OD1L1_GWD2_OD1_42_14:0.10487680747353228528,Bacteria_CPR_Parcubacteria_OD1L1_Parcubacteria_bacterium_SCGC_AAA040:0.18599121197920709392)65:0.02411163393392818516)86:0.04305820448979220949)38:0.01886587325192949291,(((Bacteria_CPR_Parcubacteria_OD1L1_GWC1_OD1like_39_12:0.05313037189568978191,Bacteria_CPR_Parcubacteria_OD1L1_GWA2_OD1_40_14:0.10631842924433503039)100:0.05787709357073024530,(Bacteria_CPR_Parcubacteria_OD1L1_GWF2_OD1_42_22:0.08661108942799686239,(((Bacteria_CPR_Parcubacteria_OD1L1__NomurabacteriaRAAC4_OD1:0.03661399821474368987,Bacteria_CPR_Parcubacteria_OD1L1__NomurabacteriaGWF2_OD1_36_19:0.02403788351961754291)100:0.07881148526657401343,(Bacteria_CPR_Parcubacteria_OD1L1__NomurabacteriaGWD2_OD1_39_12:0.03526604697312493708,((Bacteria_CPR_Parcubacteria_OD1L1__NomurabacteriaGWB1_OD1_35_20:0.01373171563223388875,(Bacteria_CPR_Parcubacteria_OD1L1__NomurabacteriaGWE1_OD1_32_28:0.03430971725266663414,Bacteria_CPR_Parcubacteria_OD1L1__NomurabacteriaGWA1_OD1_36_15:0.00620075152431063224)37:0.00605732621618560677)50:0.01246482134073519446,Bacteria_CPR_Parcubacteria_OD1L1__NomurabacteriaParcubacteria_bacterium_SCGC_AAA011:0.03308815924158985816)97:0.02961184464267083150)100:0.03727765792343257917)100:0.04431800562323302828,(Bacteria_CPR_Parcubacteria_OD1L1__NomurabacteriaGWC2_OD1_42_20:0.02215398269175162041,Bacteria_CPR_Parcubacteria_OD1L1__NomurabacteriaGWD1_OD1_44_10_partial:0.00857144573756628454)100:0.11256153048281188067)49:0.01991102581763684598)45:0.01369016738017280257)69:0.02466002510016635993,((Bacteria_CPR_Parcubacteria_OD1L1_GWA2_OD1_like_47_16:0.05381837579320210285,(Bacteria_CPR_Parcubacteria_OD1L1_GWA2_OD1_47_64:0.08103021049531058950,Bacteria_CPR_Parcubacteria_OD1L1_GWF2_OD1_50_9_plus:0.00772507305478570619)100:0.08943050788488147995)100:0.06770857895753393252,Bacteria_CPR_Parcubacteria_OD1L1_GWC1_OD1_40_13:0.07604050895928525511)54:0.02404555186167530584)23:0.01856902103727184339)19:0.01691143798831382453)47:0.02334521481074809668,Bacteria_CPR_Parcubacteria_OD1L1_GWF2_OD1_38_76:0.14557799632935558565)77:0.04056224218263375370)99:0.07488715581980157077,Bacteria_CPR_Parcubacteria_OD1L1_GWC2_OD1_42_13:0.15994165154254832983)75:0.03722292664117691358,(((Bacteria_CPR_Parcubacteria_OD1L1__GiovannonibacteriaGWB1_OD1_rel43_13:0.13426095888282962854,Bacteria_CPR_Parcubacteria_OD1L1__GiovannonibacteriaGWF2_OD1_42_19:0.10041834498123809738)72:0.03034840853197745200,Bacteria_CPR_Parcubacteria_OD1L1__GiovannonibacteriaGWB1_OD1_rel_46_20:0.11773296146775680260)93:0.03583794258769788799,Bacteria_CPR_Parcubacteria_OD1L1__GiovannonibacteriaGWB1_OD1_47_6:0.14225236771561725058)68:0.01722618902880516251)94:0.05433787552090747763)17:0.01544158512781223722)6:0.01762738145682021806,(((((Bacteria_CPR_Parcubacteria_OD1L1_GWA1_OD1_59_11:0.07456707901381903758,Bacteria_CPR_Parcubacteria_OD1L1_GWC1_OD1_50_9:0.10154623368156988350)100:0.05794382220140562034,(Bacteria_CPR_Parcubacteria_OD1L1_GWB1_OD1_45_9:0.08466332138605042745,Bacteria_CPR_Parcubacteria_OD1L1_GWA1_OD1_60_11_partial:0.09800085012659107142)44:0.01617977997897484740)99:0.05159232784302091729,(((Bacteria_CPR_Parcubacteria_OD1L1__WolfebacteriaGWC1_OD1_37_10:0.11747565935914353052,Bacteria_CPR_Parcubacteria_OD1L1__WolfebacteriaGWA2_OD1_rel_E2_38_254_42_10:0.06673671339579437256)100:0.07393065319891657661,Bacteria_CPR_Parcubacteria_OD1L1__WolfebacteriaGWC1_OD1_rel_43_10:0.21236502426597039794)82:0.03899448970410723803,((Bacteria_CPR_Parcubacteria_OD1L1__WolfebacteriaGWE2_OD1_ACD81_44_13:0.00866499886646944842,(Bacteria_CPR_Parcubacteria_OD1L1__WolfebacteriaGWB2_OD1_ACD81_rel_46_69:0.00000100000050002909,Bacteria_CPR_Parcubacteria_OD1L1__WolfebacteriaGWB1_SUB10_OD1_complete:0.00000100000050002909)100:0.02022456340919610157)100:0.15191729773138612503,Bacteria_CPR_Parcubacteria_OD1L1_GWA1_OD1_47_11:0.18305158326385770340)47:0.02969192982886154075)47:0.02378620688414563242)25:0.01827972545840108806,(Bacteria_CPR_Parcubacteria_OD1L1_GWA1_OD1_48_11_plus:0.15937901111903152174,((Bacteria_CPR_Parcubacteria_OD1L1__JorgensenbacteriaGWB1_OD1_50_10:0.10685614954080725758,Bacteria_CPR_Parcubacteria_OD1L1__JorgensenbacteriaGWB1_OD1_42_17:0.10311263336746957775)99:0.04456654558333523336,(((((Bacteria_CPR_Parcubacteria_OD1L1__YanofskybacteriaGWA2_OD1_41_22_partial:0.03566127559162962646,(Bacteria_CPR_Parcubacteria_OD1L1__YanofskybacteriaGWC1_OD1_48_11:0.07050949740974786495,Bacteria_CPR_Parcubacteria_OD1L1__YanofskybacteriaGWF2_OD1_43_596:0.06502501239038517566)81:0.07785751860549709746)81:0.13484630832318400540,Bacteria_CPR_Parcubacteria_OD1L1__JorgensenbacteriaGWF2_OD1_41_8_partial:0.00000100000050002909)81:0.08700769996817880880,Bacteria_CPR_Parcubacteria_OD1L1__JorgensenbacteriaGWA2_OD1_45_13:0.01542811368616340759)81:0.05680118042367932746,Bacteria_CPR_Parcubacteria_OD1L1__JorgensenbacteriaGWA2_OD1_45_9:0.13797372739918795093)45:0.02438453122191783576,Bacteria_CPR_Parcubacteria_OD1L1__JorgensenbacteriaGWA1_OD1_48_11:0.11214926217533480179)50:0.03456731290755361147)65:0.03284842685488330999)10:0.00818038179037450068)50:0.02737157074253991282,Bacteria_CPR_Parcubacteria_OD1L1_GWA2_OD1_46_7_partial:0.27671582879454537096)52:0.04418491730332532730)9:0.02269343308289492600)4:0.01035968646760830961,(Bacteria_CPR_Parcubacteria_OD1L1_Parcubacteria_bacterium_SCGC_AAA011:0.14396540784507949606,(Bacteria_CPR_Parcubacteria_OD1L1__AzambacteriaGWC2_OD1_45_7_partial:0.08185769640007553583,(Bacteria_CPR_Parcubacteria_OD1L1__AzambacteriaGWF2_OD1_42_22:0.00000100000050002909,Bacteria_CPR_Parcubacteria_OD1L1__AzambacteriaGWB1_OD1_42_72_partial:0.01083976463507842908)100:0.08906555446405522991)100:0.14502571029378213963)22:0.03059586054979266875)49:0.02485917796338717872)34:0.01161081184541962880,Bacteria_CPR_Parcubacteria_OD1L1_GWB1_OD1_40_14:0.23359164830667114576)37:0.01674148514583918487)91:0.03810501569871927591)99:0.04014599836364012714,((((Bacteria_CPR_Parcubacteria_OD1_GWC2_OD1_44_22:0.06259220761683641221,Bacteria_CPR_Parcubacteria_OD1_GWF2_OD1_44_17:0.09894724618891585777)100:0.11414524318379559720,Bacteria_CPR_Parcubacteria_OD1__KuenenbacteriaGWA2_OD1_42_15:0.18852610151377849346)49:0.03299981728926278113,((((Bacteria_CPR_Parcubacteria_OD1_GWA2_OD1_48_9:0.15325420485436244689,Bacteria_CPR_Parcubacteria_OD1_Parcubacteria_bacterium_SCGC_AB:0.21943324345569001355)81:0.06123910624291921401,Bacteria_CPR_Parcubacteria_OD1_GWF2_OD1_45_11:0.15970035368029028566)20:0.02501206840066006604,((Bacteria_CPR_Parcubacteria_OD1__FalkowbacteriaGWF2_OD1_39_8:0.10087338237735636592,(Bacteria_CPR_Parcubacteria_OD1__FalkowbacteriaGWA2_OD1_39_24:0.08396121757945466946,((Bacteria_CPR_Parcubacteria_OD1__FalkowbacteriaGWA2_OD1_41_14_partial:0.07082080521101968840,(Bacteria_CPR_Parcubacteria_OD1__FalkowbacteriaGWF1_OD1_38_22:0.04354064859666600257,Bacteria_CPR_Parcubacteria_OD1__FalkowbacteriaParcubacteria_bacterium_SCGC_AAA036:0.11706975320870501023)82:0.02893533247146645726)70:0.02125399732579007564,Bacteria_CPR_Parcubacteria_OD1__FalkowbacteriaGWF2_OD1_43_32:0.11396658827948435988)37:0.02324404689135205551)36:0.01659383911642834178)100:0.07897067724125587940,Bacteria_CPR_Parcubacteria_OD1_GWA2_OD1_40_23:0.16446327145751368781)60:0.03314393892082691251)20:0.01994452753912495310,(Bacteria_CPR_Parcubacteria_OD1_GWA2_OD1_nov_53_21:0.19206051411731750456,Bacteria_CPR_Parcubacteria_OD1_GWA2_OD1_38_13:0.18681226544974763315)28:0.02710598322858412054)6:0.00630445349022939160)49:0.02999663782834995421,(((Bacteria_CPR_Parcubacteria_OD1_GWA2_OD1_43_13:0.10489979434696108940,Bacteria_CPR_Parcubacteria_OD1_GWA2_OD1_44_12:0.14520037154743986596)88:0.04609841569035333375,((Bacteria_CPR_Parcubacteria_OD1_Parcubacteria_bacterium_SCGC_AAA011:0.17100120681432012804,Bacteria_CPR_Parcubacteria_OD1_GWD2_OD1_43_10:0.14488104343616234337)44:0.03643095313270244134,Bacteria_CPR_Parcubacteria_OD1_GWA2_OD1_46_9:0.14811436385652049230)44:0.04389137069477099667)27:0.02414335627882086693,(Bacteria_CPR_Parcubacteria_OD1_GWA2_OD1_47_26:0.22041239579715463104,((Bacteria_CPR_Parcubacteria_OD1_GWC2_OD1_39_14:0.20156538781058128129,((Bacteria_CPR_Parcubacteria_OD1__UhrbacteriaGWE1_OD1_ACD66_39_46:0.19367107256416840610,(Bacteria_CPR_Parcubacteria_OD1__UhrbacteriaGWF2_OD1_46_218:0.06499400069770325250,Bacteria_CPR_Parcubacteria_OD1__UhrbacteriaGWE2_OD1_40_58:0.03664290529859277890)70:0.02940939703782722778)94:0.03862379419554692189,((Bacteria_CPR_Parcubacteria_OD1__UhrbacteriaGWC2_OD1_41_11:0.06791213862897993447,Bacteria_CPR_Parcubacteria_OD1__UhrbacteriaGWF2_OD1_44_350:0.07790647855428103896)97:0.04130044436151258241,Bacteria_CPR_Parcubacteria_OD1__UhrbacteriaGWA2_OD1_53_10:0.10868197493035201828)50:0.01911824442494220941)97:0.05352572549473160607)53:0.04431494222899806656,(((Bacteria_CPR_Parcubacteria_OD1__MagasanikbacteriaGWA2_OD1_56_11:0.07931654791697513585,Bacteria_CPR_Parcubacteria_OD1__MagasanikbacteriaParcubacteria_bacterium_SCGC_AAA011:0.10929517423010864929)74:0.03594793045471664922,((Bacteria_CPR_Parcubacteria_OD1__MagasanikbacteriaGWA2_OD1_37_8:0.08387206171071541483,Bacteria_CPR_Parcubacteria_OD1__MagasanikbacteriaGWA2_OD1_nov_53_21:0.07542213126832275627)100:0.08374723785115616159,(Bacteria_CPR_Parcubacteria_OD1__MagasanikbacteriaGWD2_OD1_43_18:0.11333018151476566271,Bacteria_CPR_Parcubacteria_OD1__MagasanikbacteriaGWC2_OD1_37_14:0.07745280011462236935)50:0.03211207689959531819)68:0.02158819331785204534)100:0.06321465229256507945,(Bacteria_CPR_Parcubacteria_OD1__MagasanikbacteriaGWC2_OD1_45_8:0.05411263028529834929,(Bacteria_CPR_Parcubacteria_OD1__MagasanikbacteriaGWC2_OD1_rel_40_17:0.08700644079738083236,Bacteria_CPR_Parcubacteria_OD1__MagasanikbacteriaGWA2_OD1_41_55_partial:0.07699126090666161271)88:0.03560037767741162235)100:0.08479150481630050307)53:0.02716470484303992391)13:0.01597692190056880165)46:0.02787314750412387548)25:0.01975668714637342227)93:0.03891723624153146238)100:0.06433648406460064362)47:0.03054872303734735423,((Bacteria_CPR_Berkelbacteria_ACD58GWB1_scaffold_126238:0.22366848316761064885,Bacteria_CPR_Berkelbacteria_ACD58silva_DQ404847:0.13295000096587042404)68:0.04072791289970119355,((Bacteria_CPR_Berkelbacteria_ACD58silva_JN860334:0.19267588818787922955,Bacteria_CPR_Berkelbacteria_ACD58_GWA2_Berkelbacteria_35_9:0.17572291547126514533)59:0.02833267093018529068,Bacteria_CPR_Berkelbacteria_ACD58_GWE1_Berkelbacteria_39_12_complete:0.18743949309898921829)54:0.03042363303316106618)58:0.03843063244893741431)19:0.01462369125047238878)88:0.04607851035836028203):0.16645949653442410066,Bacteria_Proteobacteria_delta_epsilon_subdivisions_Deltaproteobacteria_Syntrophobacterales_Syntrophaceae_Desulfobacca_acetoxidans_DSM_11109:0.16645949653442410066);
