# Supplementary material for: Unusual Metabolism and Hypervariation in the Genome of a Gracilibacterium (BD1-5) from an Oil-Degrading Community
Source: mBio. 2019 Nov 12;10(6):e02128-19. doi: 10.1128/mBio.02128-19 (PMC6851277; doi:10.1128/mBio.02128-19)
Supplement: TABLE S1 [file mBio.02128-19-st001.xlsx]

## Sheet: Transporter proteins
	Substrate							Transmembrane domains
Protein ID	Amino Acid	Anion	Cation	Electron	Proteins/mRNA	Sugar	Other	Number	Topology
BD02T64_BD1-5_CHROMOSOME_FINAL_ORI_START_860	No	Yes	Yes	No	No	No	No	32	i9-28o43-62i146-168o172-191i203-225o235-257i264-281o286-305i312-331o335-354i361-379o389-411i418-440o444-466i468-490o494-513i520-542o552-574i587-606o616-638i651-673o677-694i701-723o728-745i758-780o785-807i809-826o841-863i870-892o897-914i927-946o951-968i
BD02T64_BD1-5_CHROMOSOME_FINAL_ORI_START_352	No	No	Yes	No	No	No	No	14	i13-35o45-64i85-107o111-133i145-167o187-209i230-252o265-287i308-330o356-378i385-404o408-430i442-464o468-490i
BD02T64_BD1-5_CHROMOSOME_FINAL_ORI_START_460	No	Yes	Yes	No	No	Yes	No	14	i21-43o53-72i95-117o132-154i167-185o195-214i235-257o272-294i321-343o353-375i387-406o411-430i442-464o474-491i
BD02T64_BD1-5_CHROMOSOME_FINAL_ORI_START_231	No	Yes	Yes	No	No	No	No	13	o6-25i46-68o72-94i132-154o158-180i185-202o217-236i256-278o306-328i341-360o365-387i400-419o423-440i
BD02T64_BD1-5_CHROMOSOME_FINAL_ORI_START_302	Yes	No	Yes	No	No	No	Yes	13	i12-29o33-55i68-90o114-131i144-166o170-192i205-227o247-268i281-303o337-358i371-393o397-414i434-456o
BD02T64_BD1-5_CHROMOSOME_FINAL_ORI_START_393	Yes	No	Yes	Yes	No	Yes	No	13	o5-22i29-48o63-85i97-114o118-135i142-159o179-201i229-246o250-272i285-307o322-344i365-387o407-429i
BD02T64_BD1-5_CHROMOSOME_FINAL_ORI_START_636	No	No	No	No	No	No	No	13	i19-41o51-73i86-108o134-151i164-186o190-212i225-247o258-280i301-323o349-371i391-409o419-441i549-571o
BD02T64_BD1-5_CHROMOSOME_FINAL_ORI_START_931	No	Yes	Yes	No	No	No	No	13	o4-26i46-68o72-94i127-149o153-175i184-203o218-235i256-278o306-328i341-360o364-386i399-418o423-442i
BD02T64_BD1-5_CHROMOSOME_FINAL_ORI_START_531	No	No	Yes	No	No	No	No	12	i24-46o365-382i387-409o419-438i460-482o492-514i585-607o910-932i939-958o963-985i1011-1030o1040-1062i
BD02T64_BD1-5_CHROMOSOME_FINAL_ORI_START_551	Yes	No	No	No	No	No	No	12	i12-31o336-358i360-382o386-408i433-455o468-490i530-552o873-892i899-921o926-948i978-997o1007-1029i
BD02T64_BD1-5_CHROMOSOME_FINAL_ORI_START_562	Yes	No	No	No	No	Yes	Yes	12	i11-28o43-65i85-107o154-171i180-202o228-250i262-284o324-346i359-381o391-413i432-454o469-491i
BD02T64_BD1-5_CHROMOSOME_FINAL_ORI_START_1045	Yes	No	No	No	No	Yes	No	12	i9-31o41-63i72-94o99-121i142-164o170-192i233-255o259-278i291-313o317-336i357-379o384-403i
BD02T64_BD1-5_CHROMOSOME_FINAL_ORI_START_251	Yes	No	No	No	No	No	No	11	o15-37i351-384o394-416i445-467o482-504i537-554o872-889i896-918o922-944i991-1013o1023-1045i
BD02T64_BD1-5_CHROMOSOME_FINAL_ORI_START_777	No	No	Yes	No	No	Yes	No	11	o5-39i51-70o85-107i112-134o154-176i189-208o263-285i312-331o346-368i381-403o413-435i
BD02T64_BD1-5_CHROMOSOME_FINAL_ORI_START_785	Yes	No	No	No	No	No	No	11	o26-48i53-75o95-116i123-145o160-177i184-206o221-243i245-267o282-304i325-359o374-407i
BD02T64_BD1-5_CHROMOSOME_FINAL_ORI_START_926	Yes	Yes	No	No	No	No	No	11	i34-56o61-78i85-104o108-130i143-165o185-207i214-233o269-291i344-366o370-387i408-430o
BD02T64_BD1-5_CHROMOSOME_FINAL_ORI_START_971	Yes	No	Yes	No	No	Yes	No	11	o15-37i44-66o81-103i116-147o195-217i251-268o272-289i302-324o339-357i389-411o431-453i
BD02T64_BD1-5_CHROMOSOME_FINAL_ORI_START_1044	No	No	No	No	No	Yes	No	11	i27-49o59-78i91-113o118-140i153-175o211-233i240-262o277-299i312-331o336-358i365-382o
BD02T64_BD1-5_CHROMOSOME_FINAL_ORI_START_21	No	Yes	Yes	No	No	Yes	No	10	i5-22o45-64i76-93o108-130i139-161o176-195i208-226o241-263i307-326o331-348i
BD02T64_BD1-5_CHROMOSOME_FINAL_ORI_START_45	Yes	No	Yes	No	No	No	No	10	i21-40o71-93i116-138o148-167i174-196o201-223i254-276o302-324i356-378o388-406i
BD02T64_BD1-5_CHROMOSOME_FINAL_ORI_START_232	Yes	No	No	No	No	No	No	10	i39-56o66-88i101-123o169-188i193-215o225-243i250-272o277-296i317-334o344-366i
BD02T64_BD1-5_CHROMOSOME_FINAL_ORI_START_273	Yes	No	Yes	No	No	No	No	10	i34-56o71-90i97-118o122-144i165-187o197-219i294-316o320-342i363-385o395-414i
BD02T64_BD1-5_CHROMOSOME_FINAL_ORI_START_667	Yes	No	Yes	No	No	No	No	10	i7-29o53-72i85-104o119-138i145-167o172-191i196-213o288-310i331-353o363-385i
BD02T64_BD1-5_CHROMOSOME_FINAL_ORI_START_937	No	No	No	No	No	No	No	10	i13-35o250-272i292-314o340-362i382-401o406-428i457-479o691-713i743-765o778-800i
BD02T64_BD1-5_CHROMOSOME_FINAL_ORI_START_1027	Yes	No	Yes	No	No	Yes	No	10	i13-32o47-65i78-100o137-159i179-201o221-243i256-278o293-315i322-344o349-371i
BD02T64_BD1-5_CHROMOSOME_FINAL_ORI_START_241	No	No	Yes	No	No	No	No	9	o4-26i74-96o106-128i135-157o172-194i201-223o228-250i263-285o305-327i
BD02T64_BD1-5_CHROMOSOME_FINAL_ORI_START_757	Yes	No	Yes	No	No	Yes	No	9	o5-27i66-88o98-115i136-158o178-200i207-224o228-250i279-301o330-352i
BD02T64_BD1-5_CHROMOSOME_FINAL_ORI_START_1018	Yes	No	Yes	No	No	No	No	9	i13-35o50-72i85-104o109-127i148-170o180-202i215-237o241-263i272-289o
BD02T64_BD1-5_CHROMOSOME_FINAL_ORI_START_289	No	Yes	Yes	No	No	No	No	8	i7-26o31-53i60-79o134-156i194-216o221-243i256-278o293-324i
BD02T64_BD1-5_CHROMOSOME_FINAL_ORI_START_440	No	Yes	No	No	No	No	No	8	i43-65o70-92i99-118o131-153i166-188o215-237i250-272o911-933i
BD02T64_BD1-5_CHROMOSOME_FINAL_ORI_START_841	No	Yes	No	No	Yes	No	No	8	o15-37i57-79o99-121i141-163o261-283i285-304o324-346i406-428o
BD02T64_BD1-5_CHROMOSOME_FINAL_ORI_START_864	Yes	Yes	No	Yes	No	No	No	8	i7-26o461-480i493-515o525-547i554-576o591-613i618-640o655-677i
BD02T64_BD1-5_CHROMOSOME_FINAL_ORI_START_1091	No	No	Yes	No	No	No	Yes	8	i5-27o42-64i76-98o120-142i154-176o191-213i225-247o270-292i
BD02T64_BD1-5_CHROMOSOME_FINAL_ORI_START_1094	No	No	Yes	No	No	No	Yes	8	o4-26i43-65o80-102i122-144o154-176i193-215o225-247i268-290o
BD02T64_BD1-5_CHROMOSOME_FINAL_ORI_START_111	No	Yes	Yes	No	No	No	No	7	i5-21o41-63i76-98o108-127i163-185o200-222i243-262o
BD02T64_BD1-5_CHROMOSOME_FINAL_ORI_START_191	No	Yes	Yes	No	No	No	No	7	o5-24i31-48o58-76i96-118o122-139i151-168o173-195i
BD02T64_BD1-5_CHROMOSOME_FINAL_ORI_START_407	No	No	Yes	No	No	Yes	No	7	o20-51i81-103o171-190i235-257o267-289i296-318o333-364i
BD02T64_BD1-5_CHROMOSOME_FINAL_ORI_START_827	No	No	Yes	No	No	No	No	7	o5-27i63-85o105-127i148-170o175-197i290-309o324-346i
BD02T64_BD1-5_CHROMOSOME_FINAL_ORI_START_871	No	No	Yes	No	No	Yes	No	7	o15-37i50-72o100-122i129-151o166-185i192-214o224-243i
BD02T64_BD1-5_CHROMOSOME_FINAL_ORI_START_1196	No	No	Yes	No	No	No	No	7	i7-26o82-101i114-136o156-178i195-217o261-283i295-317o
BD02T64_BD1-5_CHROMOSOME_FINAL_ORI_START_1197	No	No	No	No	No	No	No	7	i7-29o68-90i103-120o165-187i207-229o244-266i279-301o
BD02T64_BD1-5_CHROMOSOME_FINAL_ORI_START_69	No	Yes	Yes	No	No	No	No	6	o4-23i140-159o163-180i230-252o277-299i343-365o
BD02T64_BD1-5_CHROMOSOME_FINAL_ORI_START_242	No	Yes	Yes	No	No	No	No	6	i28-50o55-72i85-107o144-166i179-198o203-225i
BD02T64_BD1-5_CHROMOSOME_FINAL_ORI_START_254	No	Yes	Yes	No	Yes	No	No	6	i43-65o80-99i159-181o185-207i271-293o308-330i
BD02T64_BD1-5_CHROMOSOME_FINAL_ORI_START_472	No	No	Yes	No	Yes	No	No	6	i5-27o364-383i390-412o416-435i463-485o490-512i
BD02T64_BD1-5_CHROMOSOME_FINAL_ORI_START_651	No	No	Yes	No	No	No	No	6	i7-29o39-60i81-103o118-140i160-182o186-203i
BD02T64_BD1-5_CHROMOSOME_FINAL_ORI_START_716	No	Yes	No	No	No	No	No	6	i21-43o63-85i138-160o164-186i247-269o274-296i
BD02T64_BD1-5_CHROMOSOME_FINAL_ORI_START_717	No	No	No	No	No	Yes	No	6	i9-28o145-167i174-196o211-230i266-285o295-317i
BD02T64_BD1-5_CHROMOSOME_FINAL_ORI_START_718	No	Yes	Yes	No	No	No	No	6	i12-29o44-63i68-90o94-116i182-204o208-230i
BD02T64_BD1-5_CHROMOSOME_FINAL_ORI_START_826	No	No	Yes	No	No	No	No	6	i31-53o63-85i98-120o155-174i186-208o218-240i
BD02T64_BD1-5_CHROMOSOME_FINAL_ORI_START_868	Yes	No	Yes	No	No	No	No	6	o10-32i44-66o71-90i123-145o155-177i198-215o
BD02T64_BD1-5_CHROMOSOME_FINAL_ORI_START_1092	No	Yes	Yes	No	No	No	No	6	i12-34o78-100i113-135o168-190i202-224o239-261i
BD02T64_BD1-5_CHROMOSOME_FINAL_ORI_START_270	No	No	Yes	No	No	No	No	5	o23-45i101-120o130-152i172-190o200-222i
BD02T64_BD1-5_CHROMOSOME_FINAL_ORI_START_366	No	Yes	No	No	Yes	No	No	5	i19-41o56-75i124-146o156-178i257-279o
BD02T64_BD1-5_CHROMOSOME_FINAL_ORI_START_579	No	No	Yes	No	No	No	No	5	o10-29i225-247o267-289i296-318o343-365i
BD02T64_BD1-5_CHROMOSOME_FINAL_ORI_START_685	No	Yes	No	No	No	No	No	5	o5-27i48-70o76-98i111-128o138-160i
BD02T64_BD1-5_CHROMOSOME_FINAL_ORI_START_877	No	No	Yes	No	No	No	No	5	i7-29o33-55i76-98o108-130i157-188o
BD02T64_BD1-5_CHROMOSOME_FINAL_ORI_START_914	No	Yes	No	No	No	No	No	5	i7-26o53-75i88-110o115-137i290-309o
BD02T64_BD1-5_CHROMOSOME_FINAL_ORI_START_942	No	No	Yes	No	No	No	No	5	o15-34i43-65o91-108i113-135o145-167i
BD02T64_BD1-5_CHROMOSOME_FINAL_ORI_START_1212	No	No	Yes	No	No	No	Yes	5	i35-54o58-75i80-99o104-123i128-150o
BD02T64_BD1-5_CHROMOSOME_FINAL_ORI_START_165	No	Yes	No	No	No	No	No	4	i7-29o44-62i158-177o187-209i
BD02T64_BD1-5_CHROMOSOME_FINAL_ORI_START_228	No	No	No	Yes	No	No	Yes	4	o10-29i50-72o77-99i104-126o
BD02T64_BD1-5_CHROMOSOME_FINAL_ORI_START_249	Yes	Yes	No	No	No	No	No	4	i302-324o339-361i383-402o467-489i
BD02T64_BD1-5_CHROMOSOME_FINAL_ORI_START_306	No	Yes	No	No	No	No	No	4	i5-22o32-54i67-84o99-131i
BD02T64_BD1-5_CHROMOSOME_FINAL_ORI_START_379	No	No	Yes	No	No	No	No	4	o11-30i42-64o74-93i114-136o
BD02T64_BD1-5_CHROMOSOME_FINAL_ORI_START_468	No	No	No	No	No	No	No	4	o4-26i142-164o356-378i413-435o
BD02T64_BD1-5_CHROMOSOME_FINAL_ORI_START_496	No	Yes	Yes	No	No	No	Yes	4	i20-39o54-76i399-418o491-513i
BD02T64_BD1-5_CHROMOSOME_FINAL_ORI_START_564	No	Yes	Yes	No	No	No	No	4	i13-35o50-72i85-107o117-139i
BD02T64_BD1-5_CHROMOSOME_FINAL_ORI_START_657	No	No	Yes	No	No	Yes	No	4	i13-35o66-88i95-129o144-178i
BD02T64_BD1-5_CHROMOSOME_FINAL_ORI_START_748	No	No	Yes	No	No	No	No	4	i5-27o37-59i161-183o193-215i
BD02T64_BD1-5_CHROMOSOME_FINAL_ORI_START_776	No	No	Yes	Yes	No	No	No	4	o5-27i55-77o82-101i108-130o
BD02T64_BD1-5_CHROMOSOME_FINAL_ORI_START_784	Yes	No	No	Yes	No	No	No	4	i12-29o68-90i102-124o139-161i
BD02T64_BD1-5_CHROMOSOME_FINAL_ORI_START_796	No	Yes	No	Yes	No	No	No	4	i12-34o39-61i74-93o108-130i
BD02T64_BD1-5_CHROMOSOME_FINAL_ORI_START_811	No	No	Yes	Yes	No	Yes	No	4	i20-37o61-83i90-112o127-149i
BD02T64_BD1-5_CHROMOSOME_FINAL_ORI_START_1156	No	No	No	No	No	No	No	4	i2-24o49-71i84-106o121-143i
BD02T64_BD1-5_CHROMOSOME_FINAL_ORI_START_1166	No	No	Yes	No	No	No	No	4	i5-23o33-55i62-84o106-128i
BD02T64_BD1-5_CHROMOSOME_FINAL_ORI_START_1199	No	Yes	No	Yes	No	No	No	4	o19-41i330-347o352-374i379-401o
BD02T64_BD1-5_CHROMOSOME_FINAL_ORI_START_1209	No	Yes	Yes	No	No	No	No	4	i21-40o181-203i227-249o264-286i
BD02T64_BD1-5_CHROMOSOME_FINAL_ORI_START_1213	No	No	Yes	No	No	No	Yes	4	i21-43o48-70i110-132o137-159i
BD02T64_BD1-5_CHROMOSOME_FINAL_ORI_START_1228	No	No	Yes	No	Yes	Yes	No	4	o52-74i153-175o205-223i357-379o

## Sheet: Secreted proteins (classically)
Protein ID
BD02T64_BD1-5_chromosome_final_ori_start_56
BD02T64_BD1-5_chromosome_final_ori_start_70
BD02T64_BD1-5_chromosome_final_ori_start_73
BD02T64_BD1-5_chromosome_final_ori_start_110
BD02T64_BD1-5_chromosome_final_ori_start_146
BD02T64_BD1-5_chromosome_final_ori_start_222
BD02T64_BD1-5_chromosome_final_ori_start_236
BD02T64_BD1-5_chromosome_final_ori_start_250
BD02T64_BD1-5_chromosome_final_ori_start_252
BD02T64_BD1-5_chromosome_final_ori_start_255
BD02T64_BD1-5_chromosome_final_ori_start_269
BD02T64_BD1-5_chromosome_final_ori_start_325
BD02T64_BD1-5_chromosome_final_ori_start_339
BD02T64_BD1-5_chromosome_final_ori_start_384
BD02T64_BD1-5_chromosome_final_ori_start_387
BD02T64_BD1-5_chromosome_final_ori_start_419
BD02T64_BD1-5_chromosome_final_ori_start_436
BD02T64_BD1-5_chromosome_final_ori_start_473
BD02T64_BD1-5_chromosome_final_ori_start_474
BD02T64_BD1-5_chromosome_final_ori_start_485
BD02T64_BD1-5_chromosome_final_ori_start_519
BD02T64_BD1-5_chromosome_final_ori_start_520
BD02T64_BD1-5_chromosome_final_ori_start_550
BD02T64_BD1-5_chromosome_final_ori_start_555
BD02T64_BD1-5_chromosome_final_ori_start_603
BD02T64_BD1-5_chromosome_final_ori_start_658
BD02T64_BD1-5_chromosome_final_ori_start_688
BD02T64_BD1-5_chromosome_final_ori_start_690
BD02T64_BD1-5_chromosome_final_ori_start_724
BD02T64_BD1-5_chromosome_final_ori_start_725
BD02T64_BD1-5_chromosome_final_ori_start_729
BD02T64_BD1-5_chromosome_final_ori_start_738
BD02T64_BD1-5_chromosome_final_ori_start_747
BD02T64_BD1-5_chromosome_final_ori_start_766
BD02T64_BD1-5_chromosome_final_ori_start_786
BD02T64_BD1-5_chromosome_final_ori_start_813
BD02T64_BD1-5_chromosome_final_ori_start_831
BD02T64_BD1-5_chromosome_final_ori_start_832
BD02T64_BD1-5_chromosome_final_ori_start_859
BD02T64_BD1-5_chromosome_final_ori_start_869
BD02T64_BD1-5_chromosome_final_ori_start_873
BD02T64_BD1-5_chromosome_final_ori_start_874
BD02T64_BD1-5_chromosome_final_ori_start_885
BD02T64_BD1-5_chromosome_final_ori_start_891
BD02T64_BD1-5_chromosome_final_ori_start_894
BD02T64_BD1-5_chromosome_final_ori_start_897
BD02T64_BD1-5_chromosome_final_ori_start_903
BD02T64_BD1-5_chromosome_final_ori_start_910
BD02T64_BD1-5_chromosome_final_ori_start_929
BD02T64_BD1-5_chromosome_final_ori_start_957
BD02T64_BD1-5_chromosome_final_ori_start_963
BD02T64_BD1-5_chromosome_final_ori_start_983
BD02T64_BD1-5_chromosome_final_ori_start_987
BD02T64_BD1-5_chromosome_final_ori_start_993
BD02T64_BD1-5_chromosome_final_ori_start_1011
BD02T64_BD1-5_chromosome_final_ori_start_1017
BD02T64_BD1-5_chromosome_final_ori_start_1066
BD02T64_BD1-5_chromosome_final_ori_start_1095
BD02T64_BD1-5_chromosome_final_ori_start_1111
BD02T64_BD1-5_chromosome_final_ori_start_1120
BD02T64_BD1-5_chromosome_final_ori_start_1152
BD02T64_BD1-5_chromosome_final_ori_start_1221
BD02T64_BD1-5_chromosome_final_ori_start_1222
BD02T64_BD1-5_chromosome_final_ori_start_1224
BD02T64_BD1-5_chromosome_final_ori_start_1225
BD02T64_BD1-5_chromosome_final_ori_start_1226

## Sheet: Secreted proteins (non-classica
gene_code	SecretomeP score
BD02T64_BD1-5_chromosome_final_ori_start_3	0.937723
BD02T64_BD1-5_chromosome_final_ori_start_20	0.961829
BD02T64_BD1-5_chromosome_final_ori_start_35	0.931374
BD02T64_BD1-5_chromosome_final_ori_start_44	0.731091
BD02T64_BD1-5_chromosome_final_ori_start_72	0.95475
BD02T64_BD1-5_chromosome_final_ori_start_93	0.945139
BD02T64_BD1-5_chromosome_final_ori_start_101	0.972538
BD02T64_BD1-5_chromosome_final_ori_start_130	0.930251
BD02T64_BD1-5_chromosome_final_ori_start_131	0.915613
BD02T64_BD1-5_chromosome_final_ori_start_142	0.898828
BD02T64_BD1-5_chromosome_final_ori_start_152	0.958364
BD02T64_BD1-5_chromosome_final_ori_start_156	0.916334
BD02T64_BD1-5_chromosome_final_ori_start_161	0.96251
BD02T64_BD1-5_chromosome_final_ori_start_171	0.949826
BD02T64_BD1-5_chromosome_final_ori_start_174	0.94208
BD02T64_BD1-5_chromosome_final_ori_start_183	0.957608
BD02T64_BD1-5_chromosome_final_ori_start_196	0.968158
BD02T64_BD1-5_chromosome_final_ori_start_200	0.904268
BD02T64_BD1-5_chromosome_final_ori_start_201	0.918397
BD02T64_BD1-5_chromosome_final_ori_start_203	0.897704
BD02T64_BD1-5_chromosome_final_ori_start_204	0.88952
BD02T64_BD1-5_chromosome_final_ori_start_205	0.87196
BD02T64_BD1-5_chromosome_final_ori_start_206	0.914628
BD02T64_BD1-5_chromosome_final_ori_start_207	0.925989
BD02T64_BD1-5_chromosome_final_ori_start_218	0.92889
BD02T64_BD1-5_chromosome_final_ori_start_229	0.930045
BD02T64_BD1-5_chromosome_final_ori_start_233	0.927723
BD02T64_BD1-5_chromosome_final_ori_start_256	0.903758
BD02T64_BD1-5_chromosome_final_ori_start_258	0.939985
BD02T64_BD1-5_chromosome_final_ori_start_266	0.91833
BD02T64_BD1-5_chromosome_final_ori_start_285	0.908943
BD02T64_BD1-5_chromosome_final_ori_start_340	0.931525
BD02T64_BD1-5_chromosome_final_ori_start_370	0.924213
BD02T64_BD1-5_chromosome_final_ori_start_373	0.913644
BD02T64_BD1-5_chromosome_final_ori_start_375	0.91427
BD02T64_BD1-5_chromosome_final_ori_start_383	0.938553
BD02T64_BD1-5_chromosome_final_ori_start_386	0.929552
BD02T64_BD1-5_chromosome_final_ori_start_388	0.904669
BD02T64_BD1-5_chromosome_final_ori_start_390	0.962259
BD02T64_BD1-5_chromosome_final_ori_start_406	0.847337
BD02T64_BD1-5_chromosome_final_ori_start_408	0.91859
BD02T64_BD1-5_chromosome_final_ori_start_409	0.968823
BD02T64_BD1-5_chromosome_final_ori_start_427	0.877191
BD02T64_BD1-5_chromosome_final_ori_start_428	0.91283
BD02T64_BD1-5_chromosome_final_ori_start_435	0.934559
BD02T64_BD1-5_chromosome_final_ori_start_470	0.963269
BD02T64_BD1-5_chromosome_final_ori_start_478	0.925008
BD02T64_BD1-5_chromosome_final_ori_start_479	0.918206
BD02T64_BD1-5_chromosome_final_ori_start_492	0.960742
BD02T64_BD1-5_chromosome_final_ori_start_493	0.933741
BD02T64_BD1-5_chromosome_final_ori_start_498	0.91405
BD02T64_BD1-5_chromosome_final_ori_start_505	0.961788
BD02T64_BD1-5_chromosome_final_ori_start_507	0.919369
BD02T64_BD1-5_chromosome_final_ori_start_539	0.910309
BD02T64_BD1-5_chromosome_final_ori_start_543	0.903311
BD02T64_BD1-5_chromosome_final_ori_start_561	0.691107
BD02T64_BD1-5_chromosome_final_ori_start_605	0.963552
BD02T64_BD1-5_chromosome_final_ori_start_607	0.901602
BD02T64_BD1-5_chromosome_final_ori_start_609	0.920244
BD02T64_BD1-5_chromosome_final_ori_start_612	0.929743
BD02T64_BD1-5_chromosome_final_ori_start_632	0.931718
BD02T64_BD1-5_chromosome_final_ori_start_659	0.91886
BD02T64_BD1-5_chromosome_final_ori_start_660	0.910462
BD02T64_BD1-5_chromosome_final_ori_start_722	0.91823
BD02T64_BD1-5_chromosome_final_ori_start_727	0.845731
BD02T64_BD1-5_chromosome_final_ori_start_732	0.936812
BD02T64_BD1-5_chromosome_final_ori_start_750	0.848703
BD02T64_BD1-5_chromosome_final_ori_start_764	0.907848
BD02T64_BD1-5_chromosome_final_ori_start_775	0.932112
BD02T64_BD1-5_chromosome_final_ori_start_778	0.957726
BD02T64_BD1-5_chromosome_final_ori_start_789	0.933312
BD02T64_BD1-5_chromosome_final_ori_start_790	0.890592
BD02T64_BD1-5_chromosome_final_ori_start_793	0.900561
BD02T64_BD1-5_chromosome_final_ori_start_794	0.885447
BD02T64_BD1-5_chromosome_final_ori_start_837	0.948461
BD02T64_BD1-5_chromosome_final_ori_start_865	0.892563
BD02T64_BD1-5_chromosome_final_ori_start_867	0.961576
BD02T64_BD1-5_chromosome_final_ori_start_881	0.923675
BD02T64_BD1-5_chromosome_final_ori_start_933	0.870035
BD02T64_BD1-5_chromosome_final_ori_start_959	0.904825
BD02T64_BD1-5_chromosome_final_ori_start_960	0.954954
BD02T64_BD1-5_chromosome_final_ori_start_967	0.894028
BD02T64_BD1-5_chromosome_final_ori_start_968	0.866103
BD02T64_BD1-5_chromosome_final_ori_start_969	0.926504
BD02T64_BD1-5_chromosome_final_ori_start_977	0.91015
BD02T64_BD1-5_chromosome_final_ori_start_979	0.938571
BD02T64_BD1-5_chromosome_final_ori_start_980	0.939444
BD02T64_BD1-5_chromosome_final_ori_start_982	0.890645
BD02T64_BD1-5_chromosome_final_ori_start_996	0.902179
BD02T64_BD1-5_chromosome_final_ori_start_1005	0.951588
BD02T64_BD1-5_chromosome_final_ori_start_1009	0.919936
BD02T64_BD1-5_chromosome_final_ori_start_1028	0.518428
BD02T64_BD1-5_chromosome_final_ori_start_1039	0.902994
BD02T64_BD1-5_chromosome_final_ori_start_1050	0.91807
BD02T64_BD1-5_chromosome_final_ori_start_1059	0.912369
BD02T64_BD1-5_chromosome_final_ori_start_1079	0.904957
BD02T64_BD1-5_chromosome_final_ori_start_1093	0.916077
BD02T64_BD1-5_chromosome_final_ori_start_1102	0.788208
BD02T64_BD1-5_chromosome_final_ori_start_1122	0.929194
BD02T64_BD1-5_chromosome_final_ori_start_1132	0.93051
BD02T64_BD1-5_chromosome_final_ori_start_1149	0.921474
BD02T64_BD1-5_chromosome_final_ori_start_1151	0.923064
BD02T64_BD1-5_chromosome_final_ori_start_1171	0.797632
BD02T64_BD1-5_chromosome_final_ori_start_1208	0.914182

## Sheet: Transmembrane proteins
Protein ID	length	ExpAA	First60	PredHel	Topology
BD02T64_BD1-5_chromosome_final_ori_start_860	990	660.78	38.89	32	i9-28o43-62i146-168o172-191i203-225o235-257i264-281o286-305i312-331o335-354i361-379o389-411i418-440o444-466i468-490o494-513i520-542o552-574i587-606o616-638i651-673o677-694i701-723o728-745i758-780o785-807i809-826o841-863i870-892o897-914i927-946o951-968i
BD02T64_BD1-5_chromosome_final_ori_start_461	1086	445.03	41.4	21	i5-27o32-49i69-91o96-118i139-161o165-187i207-229o252-274i281-300o310-329i341-358o393-415i422-444o459-481i493-512o599-621i626-645o660-682i695-714o718-737i750-769o
BD02T64_BD1-5_chromosome_final_ori_start_352	500	309.51	37.12	14	i13-35o45-64i85-107o111-133i145-167o187-209i230-252o265-287i308-330o356-378i385-404o408-430i442-464o468-490i
BD02T64_BD1-5_chromosome_final_ori_start_460	510	304.16	31.1	14	i21-43o53-72i95-117o132-154i167-185o195-214i235-257o272-294i321-343o353-375i387-406o411-430i442-464o474-491i
BD02T64_BD1-5_chromosome_final_ori_start_231	446	272.97	35.77	13	o6-25i46-68o72-94i132-154o158-180i185-202o217-236i256-278o306-328i341-360o365-387i400-419o423-440i
BD02T64_BD1-5_chromosome_final_ori_start_302	458	276.95	40.12	13	i12-29o33-55i68-90o114-131i144-166o170-192i205-227o247-268i281-303o337-358i371-393o397-414i434-456o
BD02T64_BD1-5_chromosome_final_ori_start_393	436	270.38	39.95	13	o5-22i29-48o63-85i97-114o118-135i142-159o179-201i229-246o250-272i285-307o322-344i365-387o407-429i
BD02T64_BD1-5_chromosome_final_ori_start_636	577	284.79	32.37	13	i19-41o51-73i86-108o134-151i164-186o190-212i225-247o258-280i301-323o349-371i391-409o419-441i549-571o
BD02T64_BD1-5_chromosome_final_ori_start_931	448	279.25	37.28	13	o4-26i46-68o72-94i127-149o153-175i184-203o218-235i256-278o306-328i341-360o364-386i399-418o423-442i
BD02T64_BD1-5_chromosome_final_ori_start_11	497	242.58	45.79	12	i7-25o30-47i52-74o243-265i270-288o292-309i316-333o343-365i374-396o406-428i433-455o465-487i
BD02T64_BD1-5_chromosome_final_ori_start_57	450	252.81	42.93	12	i7-29o39-60i73-95o110-129i136-158o194-216i223-245o249-268i280-297o374-396i403-425o429-448i
BD02T64_BD1-5_chromosome_final_ori_start_522	576	261	34.85	12	i11-33o48-69i82-104o114-131i138-160o175-194i207-229o249-266i278-300o332-354i375-397o407-429i
BD02T64_BD1-5_chromosome_final_ori_start_531	1075	256.78	21.45	12	i24-46o365-382i387-409o419-438i460-482o492-514i585-607o910-932i939-958o963-985i1011-1030o1040-1062i
BD02T64_BD1-5_chromosome_final_ori_start_551	1036	260.04	19	12	i12-31o336-358i360-382o386-408i433-455o468-490i530-552o873-892i899-921o926-948i978-997o1007-1029i
BD02T64_BD1-5_chromosome_final_ori_start_562	500	267.73	41.03	12	i11-28o43-65i85-107o154-171i180-202o228-250i262-284o324-346i359-381o391-413i432-454o469-491i
BD02T64_BD1-5_chromosome_final_ori_start_781	387	250.11	42.12	12	i5-27o37-55i62-84o88-105i126-148o153-172i206-228o238-255i267-286o291-313i333-352o356-378i
BD02T64_BD1-5_chromosome_final_ori_start_1045	415	254.82	41.26	12	i9-31o41-63i72-94o99-121i142-164o170-192i233-255o259-278i291-313o317-336i357-379o384-403i
BD02T64_BD1-5_chromosome_final_ori_start_251	1055	254.78	22.53	11	o15-37i351-384o394-416i445-467o482-504i537-554o872-889i896-918o922-944i991-1013o1023-1045i
BD02T64_BD1-5_chromosome_final_ori_start_569	626	241.18	27.19	11	i20-42o57-74i86-108o113-135i155-177o192-211i232-254o267-289i302-324o328-350i355-377o
BD02T64_BD1-5_chromosome_final_ori_start_777	442	259.37	42.17	11	o5-39i51-70o85-107i112-134o154-176i189-208o263-285i312-331o346-368i381-403o413-435i
BD02T64_BD1-5_chromosome_final_ori_start_785	525	254.06	30.2	11	o26-48i53-75o95-116i123-145o160-177i184-206o221-243i245-267o282-304i325-359o374-407i
BD02T64_BD1-5_chromosome_final_ori_start_926	607	242.5	21.93	11	i34-56o61-78i85-104o108-130i143-165o185-207i214-233o269-291i344-366o370-387i408-430o
BD02T64_BD1-5_chromosome_final_ori_start_971	454	245.42	36.57	11	o15-37i44-66o81-103i116-147o195-217i251-268o272-289i302-324o339-357i389-411o431-453i
BD02T64_BD1-5_chromosome_final_ori_start_1044	391	246	24.2	11	i27-49o59-78i91-113o118-140i153-175o211-233i240-262o277-299i312-331o336-358i365-382o
BD02T64_BD1-5_chromosome_final_ori_start_21	365	218.33	35.59	10	i5-22o45-64i76-93o108-130i139-161o176-195i208-226o241-263i307-326o331-348i
BD02T64_BD1-5_chromosome_final_ori_start_45	422	217.33	21.42	10	i21-40o71-93i116-138o148-167i174-196o201-223i254-276o302-324i356-378o388-406i
BD02T64_BD1-5_chromosome_final_ori_start_232	405	205.4	18.67	10	i39-56o66-88i101-123o169-188i193-215o225-243i250-272o277-296i317-334o344-366i
BD02T64_BD1-5_chromosome_final_ori_start_273	433	215.4	22.35	10	i34-56o71-90i97-118o122-144i165-187o197-219i294-316o320-342i363-385o395-414i
BD02T64_BD1-5_chromosome_final_ori_start_457	416	215.26	22.23	10	i33-55o65-87i108-127o132-154i167-186o190-212i302-324o339-358i365-387o391-413i
BD02T64_BD1-5_chromosome_final_ori_start_667	404	213.44	29.43	10	i7-29o53-72i85-104o119-138i145-167o172-191i196-213o288-310i331-353o363-385i
BD02T64_BD1-5_chromosome_final_ori_start_676	290	206.19	40.6	10	o5-24i36-55o65-84i96-118o122-139i152-174o179-198i218-237o242-264i271-288o
BD02T64_BD1-5_chromosome_final_ori_start_828	290	202.26	37.27	10	o4-22i35-57o63-85i90-112o117-136i156-178o183-202i215-237o242-264i273-289o
BD02T64_BD1-5_chromosome_final_ori_start_895	283	211.28	42.63	10	o4-21i34-51o56-78i85-107o112-134i147-169o175-197i210-232o237-259i264-281o
BD02T64_BD1-5_chromosome_final_ori_start_937	805	223.34	20.8	10	i13-35o250-272i292-314o340-362i382-401o406-428i457-479o691-713i743-765o778-800i
BD02T64_BD1-5_chromosome_final_ori_start_1027	425	197.61	35.92	10	i13-32o47-65i78-100o137-159i179-201o221-243i256-278o293-315i322-344o349-371i
BD02T64_BD1-5_chromosome_final_ori_start_1068	438	204.34	40.61	10	o4-21i34-56o60-82i89-106o110-127i168-190o210-232i253-272o282-299i403-425o
BD02T64_BD1-5_chromosome_final_ori_start_163	323	202.84	43.91	9	o5-27i40-62o82-104i117-139o154-176i199-221o236-258i271-293o298-320i
BD02T64_BD1-5_chromosome_final_ori_start_241	339	205.84	23.46	9	o4-26i74-96o106-128i135-157o172-194i201-223o228-250i263-285o305-327i
BD02T64_BD1-5_chromosome_final_ori_start_757	354	201.2	22.93	9	o5-27i66-88o98-115i136-158o178-200i207-224o228-250i279-301o330-352i
BD02T64_BD1-5_chromosome_final_ori_start_1018	291	188.31	32.55	9	i13-35o50-72i85-104o109-127i148-170o180-202i215-237o241-263i272-289o
BD02T64_BD1-5_chromosome_final_ori_start_287	391	171.78	32.74	8	i7-29o49-71i76-98o136-153i166-185o189-211i301-320o324-343i
BD02T64_BD1-5_chromosome_final_ori_start_289	370	186.78	44.79	8	i7-26o31-53i60-79o134-156i194-216o221-243i256-278o293-324i
BD02T64_BD1-5_chromosome_final_ori_start_440	939	177.39	17.78	8	i43-65o70-92i99-118o131-153i166-188o215-237i250-272o911-933i
BD02T64_BD1-5_chromosome_final_ori_start_678	278	175.8	26.12	8	i33-54o58-75i87-109o113-132i144-166o170-192i228-250o260-277i
BD02T64_BD1-5_chromosome_final_ori_start_841	750	184.22	25.09	8	o15-37i57-79o99-121i141-163o261-283i285-304o324-346i406-428o
BD02T64_BD1-5_chromosome_final_ori_start_864	684	165.4	15.91	8	i7-26o461-480i493-515o525-547i554-576o591-613i618-640o655-677i
BD02T64_BD1-5_chromosome_final_ori_start_913	387	172.56	33.79	8	i21-40o44-63i84-106o137-156i177-199o219-241i278-300o351-373i
BD02T64_BD1-5_chromosome_final_ori_start_1091	296	181.13	37.83	8	i5-27o42-64i76-98o120-142i154-176o191-213i225-247o270-292i
BD02T64_BD1-5_chromosome_final_ori_start_1094	296	185.21	38.4	8	o4-26i43-65o80-102i122-144o154-176i193-215o225-247i268-290o
BD02T64_BD1-5_chromosome_final_ori_start_12	264	150.41	34.63	7	o13-31i44-66o86-108i120-142o167-189i196-218o228-250i
BD02T64_BD1-5_chromosome_final_ori_start_22	225	153.48	38.95	7	o15-33i40-59o69-91i98-117o148-165i172-191o201-218i
BD02T64_BD1-5_chromosome_final_ori_start_111	263	145.67	33.57	7	i5-21o41-63i76-98o108-127i163-185o200-222i243-262o
BD02T64_BD1-5_chromosome_final_ori_start_133	270	151.02	44.44	7	i7-28o33-55i68-90o129-151i171-193o197-216i229-246o
BD02T64_BD1-5_chromosome_final_ori_start_191	206	137.27	40.02	7	o5-24i31-48o58-76i96-118o122-139i151-168o173-195i
BD02T64_BD1-5_chromosome_final_ori_start_297	634	153.84	40.7	7	o5-22i35-57o72-94i107-129o134-156i169-191o201-223i
BD02T64_BD1-5_chromosome_final_ori_start_407	385	169.76	30.22	7	o20-51i81-103o171-190i235-257o267-289i296-318o333-364i
BD02T64_BD1-5_chromosome_final_ori_start_656	252	149.74	36.25	7	o10-32i48-67o82-104i111-133o158-180i187-209o222-244i
BD02T64_BD1-5_chromosome_final_ori_start_827	413	159.98	22.84	7	o5-27i63-85o105-127i148-170o175-197i290-309o324-346i
BD02T64_BD1-5_chromosome_final_ori_start_871	251	144.87	30.83	7	o15-37i50-72o100-122i129-151o166-185i192-214o224-243i
BD02T64_BD1-5_chromosome_final_ori_start_1196	322	151.84	20.87	7	i7-26o82-101i114-136o156-178i195-217o261-283i295-317o
BD02T64_BD1-5_chromosome_final_ori_start_1197	304	154.09	22.43	7	i7-29o68-90i103-120o165-187i207-229o244-266i279-301o
BD02T64_BD1-5_chromosome_final_ori_start_1240	214	146.58	40.31	7	i9-31o41-63i83-105o109-131i143-162o166-183i190-212o
BD02T64_BD1-5_chromosome_final_ori_start_18	253	134.05	32.97	6	i17-36o46-68i98-120o130-152i159-181o224-246i
BD02T64_BD1-5_chromosome_final_ori_start_69	387	127.39	19.18	6	o4-23i140-159o163-180i230-252o277-299i343-365o
BD02T64_BD1-5_chromosome_final_ori_start_242	265	126.8	26.14	6	i28-50o55-72i85-107o144-166i179-198o203-225i
BD02T64_BD1-5_chromosome_final_ori_start_254	607	124.34	19.25	6	i43-65o80-99i159-181o185-207i271-293o308-330i
BD02T64_BD1-5_chromosome_final_ori_start_472	527	127.51	21.47	6	i5-27o364-383i390-412o416-435i463-485o490-512i
BD02T64_BD1-5_chromosome_final_ori_start_651	385	128.08	40.49	6	i7-29o39-60i81-103o118-140i160-182o186-203i
BD02T64_BD1-5_chromosome_final_ori_start_716	583	136.73	23.04	6	i21-43o63-85i138-160o164-186i247-269o274-296i
BD02T64_BD1-5_chromosome_final_ori_start_717	339	130.17	20.79	6	i9-28o145-167i174-196o211-230i266-285o295-317i
BD02T64_BD1-5_chromosome_final_ori_start_718	254	127.81	31.4	6	i12-29o44-63i68-90o94-116i182-204o208-230i
BD02T64_BD1-5_chromosome_final_ori_start_742	324	134.7	22.88	6	i26-48o72-94i131-153o168-186i227-249o283-301i
BD02T64_BD1-5_chromosome_final_ori_start_826	283	127.51	21.87	6	i31-53o63-85i98-120o155-174i186-208o218-240i
BD02T64_BD1-5_chromosome_final_ori_start_868	243	127.53	40.96	6	o10-32i44-66o71-90i123-145o155-177i198-215o
BD02T64_BD1-5_chromosome_final_ori_start_1092	269	142.84	29.86	6	i12-34o78-100i113-135o168-190i202-224o239-261i
BD02T64_BD1-5_chromosome_final_ori_start_1157	249	139.31	26.52	6	i13-35o61-83i96-118o128-150i157-179o183-205i
BD02T64_BD1-5_chromosome_final_ori_start_1169	303	141.9	22.58	6	i26-48o76-98i133-155o160-182i225-247o251-273i
BD02T64_BD1-5_chromosome_final_ori_start_270	237	107.57	21.97	5	o23-45i101-120o130-152i172-190o200-222i
BD02T64_BD1-5_chromosome_final_ori_start_323	241	105.48	19.94	5	i41-60o70-92i94-116o120-139i152-174o
BD02T64_BD1-5_chromosome_final_ori_start_366	575	108.03	27.19	5	i19-41o56-75i124-146o156-178i257-279o
BD02T64_BD1-5_chromosome_final_ori_start_431	298	110.95	39.9	5	i16-38o42-59i76-95o136-158i178-200o
BD02T64_BD1-5_chromosome_final_ori_start_579	375	112.81	20.09	5	o10-29i225-247o267-289i296-318o343-365i
BD02T64_BD1-5_chromosome_final_ori_start_685	524	121.18	35.1	5	o5-27i48-70o76-98i111-128o138-160i
BD02T64_BD1-5_chromosome_final_ori_start_877	290	118.95	41.79	5	i7-29o33-55i76-98o108-130i157-188o
BD02T64_BD1-5_chromosome_final_ori_start_914	492	108.08	28.91	5	i7-26o53-75i88-110o115-137i290-309o
BD02T64_BD1-5_chromosome_final_ori_start_942	168	96.91	32.35	5	o15-34i43-65o91-108i113-135o145-167i
BD02T64_BD1-5_chromosome_final_ori_start_1212	168	89.44	17.52	5	i35-54o58-75i80-99o104-123i128-150o
BD02T64_BD1-5_chromosome_final_ori_start_128	194	90.37	22.69	4	i27-49o64-86i106-128o138-160i
BD02T64_BD1-5_chromosome_final_ori_start_154	533	99.91	0.01	4	i143-165o260-282i303-325o335-357i
BD02T64_BD1-5_chromosome_final_ori_start_165	292	84.57	41.17	4	i7-29o44-62i158-177o187-209i
BD02T64_BD1-5_chromosome_final_ori_start_228	127	81.82	29.53	4	o10-29i50-72o77-99i104-126o
BD02T64_BD1-5_chromosome_final_ori_start_249	499	114.62	0	4	i302-324o339-361i383-402o467-489i
BD02T64_BD1-5_chromosome_final_ori_start_304	195	91.77	23.35	4	o25-47i60-82o117-139i146-168o
BD02T64_BD1-5_chromosome_final_ori_start_306	221	87.88	39.69	4	i5-22o32-54i67-84o99-131i
BD02T64_BD1-5_chromosome_final_ori_start_343	134	90.76	32.26	4	i12-37o52-74i81-103o107-129i
BD02T64_BD1-5_chromosome_final_ori_start_379	139	76.52	32.82	4	o11-30i42-64o74-93i114-136o
BD02T64_BD1-5_chromosome_final_ori_start_381	150	81.73	21.78	4	i21-40o60-82i89-106o116-135i
BD02T64_BD1-5_chromosome_final_ori_start_468	439	96.23	21.78	4	o4-26i142-164o356-378i413-435o
BD02T64_BD1-5_chromosome_final_ori_start_496	514	96.05	28.67	4	i20-39o54-76i399-418o491-513i
BD02T64_BD1-5_chromosome_final_ori_start_564	153	90.78	34.48	4	i13-35o50-72i85-107o117-139i
BD02T64_BD1-5_chromosome_final_ori_start_592	209	88.87	29.37	4	i7-26o53-75i143-165o180-202i
BD02T64_BD1-5_chromosome_final_ori_start_653	728	87.09	37.8	4	o15-34i39-61o81-103i123-145o
BD02T64_BD1-5_chromosome_final_ori_start_657	193	103.87	26.02	4	i13-35o66-88i95-129o144-178i
BD02T64_BD1-5_chromosome_final_ori_start_704	193	86.89	40.17	4	i13-35o45-64i77-99o114-136i
BD02T64_BD1-5_chromosome_final_ori_start_705	203	84.94	21.55	4	i33-55o70-89i102-124o139-158i
BD02T64_BD1-5_chromosome_final_ori_start_748	295	87.93	43.5	4	i5-27o37-59i161-183o193-215i
BD02T64_BD1-5_chromosome_final_ori_start_776	131	86.16	29.85	4	o5-27i55-77o82-101i108-130o
BD02T64_BD1-5_chromosome_final_ori_start_784	177	86.93	19.76	4	i12-29o68-90i102-124o139-161i
BD02T64_BD1-5_chromosome_final_ori_start_796	141	86.47	43.5	4	i12-34o39-61i74-93o108-130i
BD02T64_BD1-5_chromosome_final_ori_start_803	131	88.49	35.27	4	i12-34o49-71i78-100o104-123i
BD02T64_BD1-5_chromosome_final_ori_start_805	435	86.88	0	4	i206-228o238-257i310-332o345-363i
BD02T64_BD1-5_chromosome_final_ori_start_811	155	87.27	24.16	4	i20-37o61-83i90-112o127-149i
BD02T64_BD1-5_chromosome_final_ori_start_911	124	82.4	45.11	4	i5-27o37-59i71-93o97-119i
BD02T64_BD1-5_chromosome_final_ori_start_976	436	89.84	25	4	o4-26i58-80o90-112i125-147o
BD02T64_BD1-5_chromosome_final_ori_start_1016	117	80.1	37.21	4	o10-29i38-60o65-87i94-116o
BD02T64_BD1-5_chromosome_final_ori_start_1029	222	78.6	32.8	4	o19-41i48-67o71-90i202-221o
BD02T64_BD1-5_chromosome_final_ori_start_1156	148	80.35	26.73	4	i2-24o49-71i84-106o121-143i
BD02T64_BD1-5_chromosome_final_ori_start_1166	131	87.89	42	4	i5-23o33-55i62-84o106-128i
BD02T64_BD1-5_chromosome_final_ori_start_1199	702	89.32	22.66	4	o19-41i330-347o352-374i379-401o
BD02T64_BD1-5_chromosome_final_ori_start_1209	293	90.71	21.66	4	i21-40o181-203i227-249o264-286i
BD02T64_BD1-5_chromosome_final_ori_start_1213	193	87.06	33.85	4	i21-43o48-70i110-132o137-159i
BD02T64_BD1-5_chromosome_final_ori_start_1228	388	79.98	6.62	4	o52-74i153-175o205-223i357-379o
